# Supplementary material for: Iron accumulation drives fibrosis, senescence and the senescence-associated secretory phenotype
Source: Nat Metab. 2023 Dec 14;5(12):2111–30. doi: 10.1038/s42255-023-00928-2 (PMC10730403; doi:10.1038/s42255-023-00928-2)
Supplement: Supplementary file 2 — Supplementary Data Table 1. Additional clinical information on patients with DKD. Clinical information on patients include: sex, age, positivity for Perl’s staining in kidney biopsies (Perl’s+), the score of Perl’s staining (0–3), IFTA score (0–3) glomerular filtration rate (GFR), proteinuria, erythrocyte parameters, including hemoglobin (Hb), mean corpuscular volume (MCV) and mean corpuscular hemoglobin (MCH), serum parameters, including serum transferrin, serum ferritin, serum iron, transferrin saturation, C-reactive protein (CRP), albumin (Alb) and phosphate. We show whether patients received treatment for iron deficiency or transfusions. We highlight comorbidities that may have altered iron homeostasis, including diabetes mellitus, cirrhosis and its grade (1–3) and cardiomyopathy. NA, data are not available. Average values for each parameter for Perl’s-negative and Perl’s-positive groups, and comparison of the averages by two-tailed non-paired Student’s t-test is highlighted at the bottom of the columns (parameters showing significant difference are in bold). [file 42255_2023_928_MOESM2_ESM.xlsx]

## Sheet: DKD patients
Supplementary Data Table 1| Additional clinical information on DKD patients
Gender	Date of Kidney biopsy	Age	Perls+	Perls score (0-3)	IFTA (0-3)	GFR mlmin 1.73m2	Proteinuria (mg/d)	Hb (g/L)	MCV (fL)	MCH (pg)	serum transferrin (mcmol/L)	serum ferritin (mcg/L)	serum iron (mcmol/L)	Transferrin saturation (%)	CRP (mg/dL)	Alb (g/L)	phosphate (mmol/L)	treatment for iron deficiency (Y/N)	transfusion (Y/N)	diabetes mellitus (Y/N)	cirrohsis (1-3/N)	cardiomyopathy (Y/N)
Male	29.06.2011	71	NO	0	2	42.8	3.1	112	88	29	n.a.	n.a.	n.a.	n.a.	n.a.	n.a.	n.a.	N	Y	Y	3	N
Male	18.04.2012	67	NO	0	1	34	1	88	95	30	n.a.	113	n.a.	n.a.	n.a.	31	1.3	N	N	Y	N	N
Male	12.08.2013	69	NO	0	0	36	9.98	100	81	28	n.a.	13.6	n.a.	n.a.	n.a.	34	1.05	n.a.	n.a.	Y	N	Y
Male	10.04.2013	71	NO	0	1	55.8	5.4	107	82	27	n.a.	n.a.	n.a.	n.a.	n.a.	n.a.	n.a.	N	N	Y	N	N
Male	15.05.2013	71	NO	0	2	27	1.5	102	93	31	n.a.	n.a.	n.a.	n.a.	1.9	n.a.	1.2	N	N	Y	N	N
Male	22.04.2013	55	NO	0	2	42	0.88	106	84	29	28.7	130.7	11	19	15.5	36	1.32	N	N	Y	N	N
Male	10.05.2013	73	NO	0	0	12	1.1	87	85	28	19.9	375	6	15	44	31	2.4	Y: erythropoiesis stimulating agents	Y	Y	N	N
Male	28.05.2013	61	NO	0	2	14	1.1	84	84	26	n.a.	n.a.	n.a.	n.a.	n.a.	26	1.1	N	N	Y	1	Y
Male	22.12.2014	66	NO	0	0	n.a.	n.a.	n.a.	n.a.	n.a.	n.a.	n.a.	n.a.	n.a.	n.a.	n.a.	n.a.	n.a.	n.a.	Y	n.a.	n.a.
Female	16.08.2016	65	NO	0	0	n.a.	n.a.	n.a.	n.a.	n.a.	n.a.	n.a.	n.a.	n.a.	n.a.	n.a.	n.a.	n.a.	n.a.	Y	n.a.	n.a.
Male	17.06.2010	65	YES	3	3	30.4	9.9	90	91	29	18.5	293	6	16	n.a.	29	1.9	N	N	Y	N	N
Male	17.11.2010	65	YES	2	2	60	2.54	153	95	31	36.4	305.8	22	30	n.a.	43	1.06	N	N	Y	N	N
Male	14.06.2011	47	YES	1	3	20	4	91	76	26	n.a.	n.a.	n.a.	n.a.	n.a.	n.a.	n.a.	N	N	Y	N	Y
Male	19.04.2011	59	YES	3	3	9.6	1	82	82	n.a.	1.49	405	n.a.	20	n.a.	n.a.	n.a.	N	Y	Y	N	N
Male	11.11.2011	51	YES	1	3	24.5	8.5	105	89	29	13.9	197	5	22	93	20	1.38	N	N	Y	N	N
Male	17.12.2012	51	YES	1	2	35.4	12.32	110	94	31	n.a.	n.a.	n.a.	n.a.	n.a.	25	1.7	N	N	Y	1	N
Male	11.07.2012	47	YES	1	3	7	3.3	89	88	28	n.a.	n.a.	n.a.	n.a.	n.a.	44	1.2	N	N	Y	N	N
Female	16.04.2012	49	YES	1	3	15.7	4	84	109	36	n.a.	n.a.	n.a.	n.a.	0	31	2.3	N	N	Y	N	N
Female	13.07.2012	70	YES	1	1	26	2.08	82	89	30	n.a.	221	n.a.	n.a.	5.8	27	1.25	N	N	Y	N	N
Male	10.10.2013	68	YES	2	3	10	3	95	99	32	n.a.	555	n.a.	n.a.	4.3	30	1.75	Y: per os iron	N	Y	1	Y
Male	18.01.2013	79	YES	1	1	9.8	0.92	106	88	31	19	n.a.	8	21	7.5	34	1.19	N	N	Y	N	Y
Female	08.03.2013	80	YES	1	2	31.8	0.24	100	87	28	28.6	227	5	9	9	34	0.98	N	N	Y	N	Y
Female	07.05.2013	56	YES	2	3	13	4.5	95	89	30	23	145	7	15	2	26	1.26	N	N	Y	N	N
Male	14.07.2014	58	YES	1	2	n.a.	n.a.	n.a.	n.a.	n.a.	n.a.	n.a.	n.a.	n.a.	n.a.	n.a.	n.a.	n.a.	n.a.	Y	n.a.	n.a.
Male	31.10.2014	76	YES	3	2	n.a.	n.a.	n.a.	n.a.	n.a.	n.a.	n.a.	n.a.	n.a.	n.a.	n.a.	n.a.	n.a.	n.a.	Y	n.a.	n.a.
Female	16.06.2016	62	YES	1	2	n.a.	n.a.	n.a.	n.a.	n.a.	n.a.	n.a.	n.a.	n.a.	n.a.	n.a.	n.a.	n.a.	n.a.	Y	n.a.	n.a.
																		%Yes	%Yes	%Yes	%Yes	%Yes
	Perls negative average	66.9		0	1	32.95	3.0075	98.25	86.5	28.5	24.3	158.075	8.5	17	20.4667	31.6	1.395	14.2857	28.5714	100	25	25
	Perls positive average	61.4375		1.5625	2.375	22.5538	4.33077	98.6154	90.4615	30.0833	20.1271	293.6	8.83333	19	17.3714	31.1818	1.45182	7.69231	7.69231	100	15.3846	30.7692
	p value (ttest)	0.220965		8.26271e-06	0.000174158	0.216773	0.440852	0.763486	0.233742	0.141652	0.635712	0.141977	0.949275	0.698875	0.888283	0.906695	0.80348
