# Supplementary material for: Iron accumulation drives fibrosis, senescence and the senescence-associated secretory phenotype
Source: Nat Metab. 2023 Dec 14;5(12):2111–30. doi: 10.1038/s42255-023-00928-2 (PMC10730403; doi:10.1038/s42255-023-00928-2)
Supplement: Supplementary file 3 — Supplementary Data Table 2. IAS genes. [file 42255_2023_928_MOESM3_ESM.xlsx]

## Sheet: Sheet1
Supplementary Data Table 2| IAS genes
Actb
Actg1
Akap12
Erdr1
Fkbp5
Fth1
Mt1
Mt2
S100a6
Serpine1
Actn1
Adam12
Anxa3
Errfi1
F3
Gm14005
Krt7
Lmo7
Ncl
Npm1
Pi15
S100a11
Sema7a
Slc39a14
Thbs1
Tnc
Zbtb16
Actn4
Ahnak
Anxa2
Calm1
Cd63
Cd93
Clic4
Clip4
Col4a1
Col4a2
Ddx3x
Eef1a1
Eif3a
Eif4g1
Fkbp1a
Fmnl2
Ftl1
Gm26917
Gprc5a
Gpx3
H3f3b
Itga5
Itgb1
Itgb6
Kalrn
Lamc2
Lyve1
Msn
Myh9
Pkd2
Pkm
Plxna2
Ptma
Rgcc
Slc39a8
Taco1
Tpm4
Tpt1
Vmp1
Yam1
Adamts9
Ano1
B4galt1
Bcl2l1
Cald1
Camk1d
Cd9
Cldn5
Cmss1
Ctla2a
Ctsh
Dstn
Eln
Gclc
Gsr
Hbb-bs
Hnrnpf
Hnrnpu
Il4ra
Krt8
Lars2
Lpl
Mgp
mt-Atp6
mt-Nd1
Npc2
Pabpc1
Pappa
Pcsk5
Pdgfra
Ppia
Ppp1r2
Rtn4
Serbp1
Serinc3
Wfdc2
Calm2
Col5a2
Eif1
Emp1
Fbxl5
Flnb
Fn1
Gas7
Icam1
Ism1
Itga3
Lgals3
Lphn3
Ly6a
Mllt4
Myl6
Osmr
Qk
Rras2
Spaca6
Tead1
Timp3
Vcan
Ywhaz
Zfp697
