# Supplementary material for: Iron accumulation drives fibrosis, senescence and the senescence-associated secretory phenotype
Source: Nat Metab. 2023 Dec 14;5(12):2111–30. doi: 10.1038/s42255-023-00928-2 (PMC10730403; doi:10.1038/s42255-023-00928-2)
Supplement: Supplementary file 4 — Supplementary Data Table 3. Additional clinical information on renal allograft patients. Clinical information on patients include: sex, age, iron measured in the kidney cortex by MRI, IFTA score (0–3), IFTA group, estimated GFR (eGFR), proteinuria, albuminuria, score of vascular lesions (0–3), score of glomerulitis (0–3), score of tubulitis (0–3), score of interstitial infiltrate (0–3), score of glomerulosclerosis (0–3), erythrocyte parameters, including Hb, MCV and MCH, serum parameters. including serum transferrin, serum ferritin, serum iron, transferrin saturation, CRP, Alb and phosphate. We show whether patients received treatment for iron deficiency or transfusions. We highlight comorbidities that may have altered iron homeostasis, including diabetes mellitus, cirrhosis and its grade (1–3) and cardiomyopathy. NA, data are not available. Average values for each parameter in IFTA absent/mild and IFTA moderate/severe groups and comparison of the averages by two-tailed non-paired Student’s t-test is highlighted at the bottom of the columns (parameters showing significant difference are in bold). [file 42255_2023_928_MOESM4_ESM.xlsx]

## Sheet: MRI definitiu bisbis
Supplementary Data Table 3| Additional clinical information on renal allograft patients
GENDER	AGE	MRI - iron	IFTA (0-3)	IFTAGROUP	eGFR (ml/min/1.73m2)	Proteinuria mg/d	Albuminuria mg/d	vascular lesion (0-3)	glomerulitis (0-3)	tubulitis (0-3)	interstitialinfiltrate (0-3)	glomerulosclerosis (0-3)	Hb (g/L)	MCV (fL)	MCH (pg)	serum transferrin (mcmol/L)	serum ferritin (mcg/L)	serum iron (mcmol/L)	Transferrin saturation (%)	CRP (mg/dL)	Alb (g/L)	phosphate (mmol/L)	treatment for iron deficiency (Y/N)	transfusion (Y/N)	Diabetes mellitus (Y/N)	cirrohsis (1-3/N)	cardiomyopathy (Y/N)
FEMALE	75	9.55	1	ABSENT-MILD	52	156	37	0	0	1	1	0	116	88	29	30	22.7	15	24	n.a.	41	1.2	N	N	N	1	N
MALE	56	8.69	1	ABSENT-MILD	36	114	16	0	0	0	1	0	135	93	31	n.a.	n.a.	n.a.	n.a.	n.a.	48	1	n.a.	N	Y	1	N
MALE	60	10	1	ABSENT-MILD	25	86	7	2	0	0	0	0	139	91	31	n.a.	476.2	n.a.	n.a.	n.a.	48	1.25	N	N	N	N	N
MALE	69	8.89	1	ABSENT-MILD	46	988	670	0	2	2	1	2	132	82.1	25.4	n.a.	n.a.	n.a.	n.a.	n.a.	45	1.15	N	N	N	N	N
MALE	33	10.99	1	ABSENT-MILD	33	3848	3057	0	0	3	2	1	133	97	32	n.a.	n.a.	n.a.	n.a.	n.a.	41	n.a.	N	N	N	N	N
MALE	76	12.79	1	ABSENT-MILD	59	1021	642	1	0	0	0	1	135	88	29	n.a.	212	16	30	n.a.	44	1.08	N	N	Y	1	N
MALE	59	12.15	1	ABSENT-MILD	70	808	519	1	0	0	1	0	143	81	28	n.a.	n.a.	n.a.	n.a.	n.a.	44	1.05	N	N	N	N	Y
FEMALE	59	10.63	2	MODERATE-SEVERE	64	143	20	0	0	1	2	0	181	93	31	26.9	141.8	9	17	2	48	1.27	N	N	N	N	N
FEMALE	63	17.93	2	MODERATE-SEVERE	31	428	152	0	3	1	1	0	131	97	32	n.a.	n.a.	n.a.	n.a.	n.a.	45	0.9	N	N	N	N	N
MALE	62	13.94	2	MODERATE-SEVERE	45	100	40	1	1	0	2	1	153	81	27	250	352	69	22	0	44	2.5	N	N	N	N	N
FEMALE	46	10.37	2	MODERATE-SEVERE	28	210	102	3	0	1	2	3	95	89	30	24.5	83.1	11	22	n.a.	44	1.39	Y: per os iron	N	N	N	N
MALE	45	15.7	3	MODERATE-SEVERE	30	1237	861	3	0	0	2	2	105	84	26	29.4	312	14	23	n.a.	45	1.35	N	N	N	N	N
MALE	76	12.98	3	MODERATE-SEVERE	22	580	131	2	0	0	1	2	101	92	28	22.7	70	4	8	n.a.	39	0.99	Y: per os iron and erythropoiesis stimulating agents	N	Y	N	N
																							%Yes	%Yes	%Yes	%Yes	%Yes
IFTA0-1 average	61.1429	10.4371	1		45.8571	1003	706.857	0.571429	0.285714	0.857143	0.857143	0.571429	133.286	88.5857	29.3429	30	236.967	15.5	27	#DIV/0!	44.4286	1.12167	0	0	28.5714	42.8571	14.2857
IFTA2-3 average	58.5	13.5917	2.33333		36.6667	449.667	217.667	1.5	0.666667	0.5	1.66667	1.33333	127.667	89.3333	29	70.7	191.78	21.4	18.4	1	44.1667	1.4	33.3333	0	16.6667	0	0
ttest	0.729742	0.0312936	2.64395e-05		0.312093	0.349422	0.309429	0.156026	0.50312	0.521868	0.0379828	0.199058	0.679286	0.821905	0.793612	#DIV/0!	0.728088	0.780906	0.142994	#DIV/0!	0.874015	0.268455
