# Supplementary material for: Iron accumulation drives fibrosis, senescence and the senescence-associated secretory phenotype
Source: Nat Metab. 2023 Dec 14;5(12):2111–30. doi: 10.1038/s42255-023-00928-2 (PMC10730403; doi:10.1038/s42255-023-00928-2)
Supplement: Supplementary file 6 — All numerical data that appear in the manuscript as graphs. Each tab contains the numerical data of the highlighted figure panel. [file 42255_2023_928_MOESM6_ESM.xlsx]

## Sheet: Fig1
Fig1a			Fig1b			Fig1c			Fig1d			Fig1f					Fig1g					Fig1h			Fig1i								Fig1j
Control	fibrotic (BLEO)		Control	IPF		Control	fibrotic (FA)		Perl´s neg.	Perl´s pos.		Day0	Day1	Day6	Day28		Control	D6	D14	D28		no ARDS	ARDS		days post bleomycin	individual animals							days post folic acid	individual animals
0.455829	1.86145		1.08359	6.09418		0.177389	10.5362		0	1		0.2437	0.3286	0.5778	5.95		0.0114783	0.427032	0.500323	1.18103		0	1		0	1.39961	1.19149	0.864153	0.734035	1.05626	0.754453		0	1.39961	1.19149	0.864153	0.734035	1.05626	0.754453
0.267255	0.74558		0	13.4058		0	9.22057		0	1		0.3415	1.9063	0.4776	3.9047		0	0.259773	0.564558	3.094		1	3		1	0.122402	0.332228	0.350765	0.096813	0.338988			1	0.854335	0.91945	0.761727	0.565754	0.567756
0.338633	3.50108		0.209205	9.50413		0.0773732	6.99273		0	2		0.1303	2.246	1.1134	4.27		0	0.110619	0.719171	5.25527		0	2		3	3.74393	5.0319	1.941	3.21854	2.26864			3	3.84607	1.53206	3.66492	6.03361	3.44511
0.348569	5.19176					0.80258	4.27766		0	2		0.1303	1.8144	1.018	4.99		0.022344	0.0754008	0.956801	1.50401		0	4		6	1.08259	3.84446	6.02162	5.14937				6	1.71874	2.72501	6.51458	3.00685	7.37299
0.235145	3.15478					0.0978623	9.04035		1	2		0.0742	0.091	1.23	3.55		0.0023579	0.0618475				0	4		14	0.550636	0.366383	0.620267	0.347584	0.759632	0.221057		24	1.39137	0.72837	0.879226	1.21714	0.311391	0.738495
	1.77934						14.952		1	2		0.1493	0.3367	2.15	7.44							1	0
	14.6642						9.79786		2	2		0.0593	0.1974	1.15	5.9								2
	3.23712						19.9053		2	2		0.0365	0.3981	1.5496	3.55
	8.04829						12.3245		2	3		0.0337	0.157	1.377
	2.18166								2	3		0.0692	0.0621
	4.12441									3
	4.01986									3
										3
										3
										3
										3

## Sheet: Fig2
Fig2a													Fig1b						Fig2c			Fig2e									Fig2f						Fig2g			Fig2h			Fig2i			Fig2j
	animals (PBS)				animals (iron)								F4/80+			NE+			PBS	Iron		TGFb1			TGFb2			TGFb3			fibrosis			aSMA			p21			SAbGAL			gH2AX			Cdkn2a
G-CSF	0.4	0.88	0.64	1.49	49.49	41.85	358.2	419.59	357.38	172.96	321.39		PBS	Iron		PBS	Iron		26.4	8.19		PBS	Iron		PBS	Iron		PBS	Iron		PBS	Iron		PBS	Iron		PBS	Iron		PBS	Iron		PBS	Iron		PBS	IRON
IL-6	2.49	1.48	0.76	1.24	186.13	32.12	106.46	211.5	277.89	32.06	47.9		2.95	11.54		0.99	8.17		24.1	7.52		0.971126	1.56128		1.0728	1.83035		0	6.67857		0	13.7067		4.62	30.6		1.82	10.05		0.0524	3.5833		0.203933	0.945528		0.858303	1.0619
IL-11	1.08	1.08	0.13	1.08	98.85	6.66	36.09	83.2	50.9	8.04	33.32		2.78	13.74		1.05	8.06		19.8	10.1		1.01204	1.49208		1.14061	1.55545		0	11.25		0	12.0025		4.28	27.45		1.22	11.16		0.0396	2.5538		0.134867	0.599506		1.32539	1.77877
LIF	0.68	0.68	0.27	0.52	30.11	4.04	10.58	21.63	19.43	6.43	29		1.23	6.36		0.34	2.55		28.7	22.7		1.08063	1.28429		1.02203	2.38029		0	29.75		0	5.62617		5.72	28.25		1.47	10.95		0.0574	3.7884		0.150536	1.38367		0.818985	0.738
IL-5	0.47	0.72	0.21	0.3	13.98	3.96	13.41	19.2	10.31	4.53	9.04		1.45	10.71		1.61	15.48					0.936211	3.79597		0.764557	2.66044		0	11.9643		0	15.1086		6.49	22.1		2.034	9.05					0.142341	2.34575		1.25994	2.455
TIMP-1	183.62	142.3	226.68	269	2661.83	999.96	2779.8	4330.67	4109.43	1470.81	2729.65		3.4	24.51		2.08	32.81					1.01682			0.698481			0															0.235375	0.768988		0.737385	0.845
PAI-1	139.65	138.78	86.57	123.97	1483.53	162.35	1042.71	1169.33	980.85	729.07	1329.5		4.1	14.26		0.65	23.13					0.982216			1.09854			1.14286																0.803558		0.582	3.469
Ccl17	54.7	49.69	36.9	49.08	252.47	208.97	354.83	460.96	355.63	100.83	211.26		1.46	5.78		0.95	11.25					1.00097			1.20298			5.85714																		1.093	1.806
Ccl12	33.75	24.96	17.85	25.7	102.03	63.72	72.91	228.15	178.18	126.09	91.5		4.06	4.09			9.19																													1.325	3.055
KC	25.21	18.64	12.32	22.26	181.94	41.59	110.69	122.68	101.42	36.27	25.21			5.19			9.55																														1.593
Ccl2	26	11.31	0	19.73	59.19	27.73	53.62	133.06	96.11	30.5	49.45			7.88			6.82
MIP-3β	160.28	109.42	68.77	97.74	138.13	104.85	215.43	382.34	268.11	217.53	267.7						7.35
MIP-3α	5.42	4.71	5.44	5.04	2.98	4.46	4.74	3.6	3.15	3.86	3.35
IL-9	91.63	90.05	82.26	92.33	31.88	73.98	63.61	41.68	50.96	62.96	62.08
Fractalkine	151.86	148.4	101.01	139.22	70.29	92.73	133.53	57.21	68.11	75.75	68.66
IL-10	19.9	15.91	14.9	20.08	7.81	14.56	12.52	7	6.58	11.83	11.83
6Ckine/Exodus 2	1942.75	1770.65	1564.84	1694.39	943.09	1128.82	1209.66	899.93	858.74	953.49	1020.11
RANTES	5.19	4.5	3.01	3.93	0.92	1.69	2.86	2.69	2.64	3.98	1.3
IL-17	0.6	0.24	0.37	0.49	0.15	0.03	0.37	0.33	0.33	0.24	0.19
IFNγ	6.6	3.86	3.62	2.32	0.64	1.62	3.26	1.16	0.7	2.67	1.85
MIG	55.21	32.98	16.95	27.39	8.13	14.59	16.49	19.33	7.73	14.89	13.98
IL-1α	66.6	46	54.06	49.76	5.23	26.53	35.51	15.72	11.41	20.61	18.26
IL-12p40	16.58	18.49	22.44	17.72	0	9.56	9.56	0	0	13.48	6.58
VEGF	143.87	121.03	103.98	103.86	8.47	12.33	21.72	30.06	33.85	39.83	70.41

## Sheet: Fig3
Fig3a						Fig3c				Fig3d						Fig3e							Fig3f							Fig3f							Fig3g					Fig3h
EPPB			p21			Hmox1				HMOX1+ cells							Days post-folic acid							HMOX1-OD							HMOX1-OD						Masson´s					kidney weight
intact	hemorrhagic		CRE-	CRE+		Control	IRON	RBC		CONTROL	DAY1	DAY3	DAY6	DAY24			0	1	3	6	24			Days post-folic acid							Days post-folic acid						PBS	FA	FA + DP(d-1)	FA + DP(d14)		PBS	FA	FA + DP(d-1)	FA + DP(d14)
21	161		1.04	2.65		0.887313	3.734	16.5674		0.1212	0.231396	0.644217	0.441065	0.135539			Serum free hemoglobin [mg/ml]							DAY0	DAY1	DAY3	DAY6	DAY24			DAY0	DAY1	DAY3	DAY6	DAY24		0.720119	4.00485	5.62003	3.81804		9.20245	8.85221	5.9034	5.38885
5	64		1.77	2.44		1.14688	4.451	20.1664		0.19713	0.274712	0.831259	0.69704	0.221976		Individual animals	0.595412	3.84875	1.12825	3.42897	1.45173		individual animals	1.36306	51.7619	11.0453	1.25148	1.13081		individual animals	1.36306	51.7619	11.0453	1.25148	1.13081		0.911499	1.46541	3.1437	3.1076		10.0613	5.7727	10.6755	6.66667
7	213		1.35	2.38		0.965805	2.744	20.7197		0.132	0.349354	0.807422	1.27145	0.118086			1.59388	3.39073	1.50682	3.0637	0.88256			1.42676	53.5875	41.4584	1.0129	1.19134			1.42676	53.5875	41.4584	1.0129	1.19134		0.890695	2.33409	0.920465	2.33536		11.8824	7.42574	7.8125	6.64207
21	568		1.05			1	3.773	21.0536			0.305716	0.419726	3.4015	0.137732			0.677364	3.7677	2.82214	3.34165	1.93021			0.134526	53.0739	12.7787	1.79236	2.91723			0.134526	53.0739	12.7787	1.79236	2.91723		0.851614	2.85053	0.769027	3.50605		12.4118	5.28936	9.98249	4.44862
3	276					1.144	3.886					0.709179					0.169068	4.91637	3.11384	3.88991	1.02823			1.04273	29.0081	0.545224	22.812	1.33339			1.04273	29.0081	0.545224	22.812	1.33339		1.02547	2.78145	1.01719	2.01915		10	4.05167	8.40025	5.79625
22	486					0.856	3.818										0.886517	4.30827	3.98239	3.49303	1.14431			0.557094	54.6403	0.434834	0.756509	4.01955			0.557094	54.6403	0.434834	0.756509	4.01955		1.2884	1.61041	1.16179	1.93627		9.76048	5.48643	11.25	7.38771
1	11					1.065											0.558534							1.47582							1.47582						1.21311	5.28825	0.84374	6.00929		11.497	6.20393	5.60525	4.36118
						0.935											0.133356																				1.05978	3.02519	1.26823	1.94725		12.2156	5.6213	10.4946	4.68058
						0.896																															0.993282	1.26541	1.00547	1.87961		9.87879	7.16763	6.875	6.41258
						1.104																															1.04604	1.87633	0.518739	1.53788		11.8788	8.55214	10.0992	6.06246
																																						4.13801	0.83489	0.806614			5.11124	9.38851	5.75758
																																						5.45503	0.582647	0.885867			7.30198	10.8333	5.16605
																																						3.06985		2.43271			6.22278		4.26065
																																						2.15461		2.45749			5.22607		5.15222
																																						2.02628		2.39226			4.86425		8.39243
																																						2.73025		2.16743			7.37101		5.52826
																																						3.2668		1.94949			4.85207		4.17457
																																						3.4133		2.38565			6.41618		5.14217

## Sheet: Fig4
Fig4a																				Fig4b			Fig4c								Fig4d						Fig4e								Fig4f
MEF					H5V					IMR90					HUVEC					gH2AX			FTH1				FTL				IL6			MCP1			IL6				MCP1				Cdkn1a				Cdkn2a
SAbGAL					SAbGAL					SAbGAL					SAbGAL					Control	0.5%FBS/iron		Control	IRON	RBC		Control	IRON	RBC		CONTROL	IRON		CONTROL	IRON		CONTROL	RBC	RBC+DP		CONTROL	RBC	RBC+DP		control	iron	RBC		control
Control	Iron	lyRBC	hemin		Control	Iron	lyRBC	hemin		Control	Iron	lyRBC	hemin		Control	Iron	lyRBC	hemin		2	9		0.838443	1.48211	4.18223		1.3381	2.03178	3.33135		0.66136	6.71569		0.420918	7.54464		0.716107	12.67	9.11864		0.276917	18.1319	7.16436		0.882154	1.44914	1.07329		0.842347
0.515464	42.8571	24.5283	38.2979		2.63158	40.8333	18.6441	7.35294		2.94118	42.8571	40.8163	9.09091		12.1951	78.7356	19.6429	100		0	6		1.05147	2.48539	4.02451		1.14949	2.41064	1.01034		1.33864	5.82178		1.57908	5.41065		0.451603	6.06085	3.06897		0.222679	37.8641	12.4425		0.870184	0.998811	1.24157		0.989953
1.69492	37.5	16.8317	58.9744		3.80952	30.5263	19.802	15.3846		14.1176	27.0833	35.8974	31.5789		14.1975	52.1127	27.027	93.3333		0	2		1.11009	1.86064	3.48508		0.710211	1.37454	1.7149		1.09588	1.16881		1.00474	2.0461		1.83229	11.1744	0.044119		2.5004	31.1126	1.94283		1.24766	1.75604	1.58		1.1677
0	50	21.7949	44.4444		5.02283	19.7917	21.1538	21.3235		8	44.6809	37.6812	16.2791		15.5172	35.8209	13.0435	52.9412		4	14		1	2.31774	8.46374		0.402245	3.32442	2.41311		0.814315	1.18501		0.995255	6.27211		1.05441	20.7619	3.05061		0.99749	18.5094	8.26018		0.965517	1.4069	1.7378		1.06493
7.69231	38.3929	25	14.2857		0.689655	18.7739	10.2941	25.2427		3.77358	21.2121	20.8333	6.06061		11.236	53.7313	13.8211	92		0	6		1.02506	1.16458	3.3999		1.72421	2.44354	3.75034		1.0898	1.21945		1.07532	2.08722		1.74767	25.3571	2.01324		1.54711	12.7857	4.61209		1.03448	1.36552	2.1492		0.935065
8.47458	48.6957	21.3333			1.19522	18	8.57143	47.7064												1	4		0.821903	4.18117	1.56674		0.658097		2.77798		0.66136	2.59337		0.924678	2.19306		0.752907	8.04769	4.94254		0.729424	1.38464	0.832107		1.094	1.17	2.32458		0.822856
6.12245	52	24.0741			1.34529	23.5849	24.7191	30.7143												0	1		1.44154	2.55928	1.62014		0.85029				1.33864	2.82959		0.882697	2.38002		1.63335	27.9831	5.20287		1.77363	5.05651	1.53388		0.935	1.67	1.90875		1.17714
2.04082	33.3333	19.0476			1.24481	16.4706	12.3711													0	0		0.956208	2.653	2.04249		0.855074				0.483685	1.4357		1.237	2.0461		0.613743	74.0257	4.73268		0.496947	13.6376	1.76825		0.97	1.321	0.947927		1.10181
																				0	1		1.31655	2.4	3.92193		1.25508				1.51632	0.765835		0.880307	6.27211		0.581222	3.83288	0.12236		0.473151	5.80021	0.186926		1.18055	1.38249	1.96942		0.898193
																				0	30		0.567417	2.425	3.80618		1.03956				0.996372	1.16881		1.07532	1.34364		0.525817	1.76317	0.227846		0.502599	2.41978	0.313615		0.914	1.52	3.54067		0.910768
																				0	10		0.959212	3.811			1				1.00363	1.18501		0.924678	0.761509		1.61891	3.01753	0.175516		1.31624	4.60231	0.255437		0.90473	1.4	1.24772		1.08923
																				0	67		1.04079	5.056							1.09588	1.21945		0.420918	2.08722		1.27406	2.88693	0.435546		1.70801	4.95574	0.637684		1.09527	1.484	1.8836		1.17447
																				0	9		0.701126	6.804							0.814315	0.800066		1.57908	2.19306										1.37039	1.627	3.09658		0.825532
																				22	26		0.795235								1.0898	2.90454		1.00474	2.38002										1.14317	1.2145	3.0753		0.892374
																				0	1		1.04256								0.240351	3.30303		0.995255	2.69457										0.602417	1.81466	1.78223		1.10805
																				0	6		1.46108								1.81053	2.54546		0.882697	4.02498										0.884032	1.67466	5.75647		0.999579
																				0	23		1								0.949123	4.66667		1.237	7.00532										0.91974	1.90152	7.28249		1
																				7	16		1.194								0.095609	3.75758		0.880307	4.30112										0.759202	0.999836	5.55273		1.17441
																				0	7		0.806								2.15161	4.75758		0.546845	3.63569										1.327	1.08499	4.82218		0.82559
																				0	0		0.942								0.752781	5.57576		1.67938	5.13011										0.81719	1.79686	1.85863		0.597005
																				0	2		1.058								1.06061			0.773776	4.66915										0.855809	1.43065	1.97273		1.14499
																				0	18		0.898								1.01487			0.625417	5.89963										1.07848	1.31555	2.06174		1.25801
																				1	13		1.102											1.36409	7.29368										0.921519	2.51119	3.19714		1.38386
																				9	5													1.01049											0.921253	2.11444			0.616143
																				6	14													0.98513											1.16518	2.19348			1.16104
																				1	2													1.01487											0.913569	2.06942			0.838956
																				0	0																								1.07848	0.815911
																				1	3																								0.921518	2.11444
																				1	0																								0.941033	2.19348
																				1	2																								1.05897	1.30455
																				0	0																									1.35247
																				12	11
																				0	0
																				0	11
																				0	26
																				1	0
																				2	25
																				0	14
																				0	16
																				0	23
																				1	17
																				0	6
																				0	5
																				0	3
																					5
																					1
																					8
																					2
																					4
																					4
																					25
[truncated: 10 more columns]

## Sheet: Fig5
Fig5a					Fig5b					Fig5e						Fig5f						Fig5i			Fig5j			Fig5k			Fig5l			Fig5m				Fig5n
Total iron					FTH1 - OD					TfR						TfR						MEF-iron lyso			SKMEL-iron lyso			MEF-FerroOr.			SKMEL-FerroOr.			ROS					individual MEFs
Control	day3	day7	day14		Day0	Day3	Day6	Day11		IMR90 proliferating	IMR90 INK	IMR90 starvtion	IMR90 Palbo	IMR90 Doxo		SKMEL proliferating	SKMEL INK	SKMEL starvtion	SKMEL Palbo	SKMEL Doxo		control	senescent		control	senescent		Control	irradiated		Control	irradiated		CONTROL	BLEO	BLEO+DP			control					senescent					senescent + deferiprone
1.099	1.307	2.556	2.998		0.828269	3.64631	4.05114	15.4939		1.07644	0.14943	0.066392	0.467749	0.569649		0.961607	0.381251	0.125929	1.53535	1.97195		26.3158	90.4762		26.3158	68.421		0.990673	2.39818		0.977941	2.63059		0.96447	12.9502	5.09191		Eotaxin	5.23	1.35	9.69	6.69	7.35	36.04	80.03	169.95	172.79	152.93	8.93
0.964	1.656	2.464	3.063		1.17173	4.81157	6.02758	17.5372		1.36189	0.34076	0.089624	1.00484	0.468243		1.05401	0.647003	0.423612	2.3172	2.41009		31.5789	72.4138		28.5714	73.6842		1.04502	2.46205		1.04425	3.0143		1.00773	14.2977	5.6746		MCP-1	84.86	15.86	80.96	38.03	66.26	472.58	380.69	1021.85	1403.43	738.09	42.54
0.937	1.517	2.342	3.127							0.561668	0.395612	0.236136	1.05055	0.716231		0.98438	0.515063	0.484486	1.7003	2.42004		33.3333	80.7692		21.7391	72.2222		0.964307	2.22127		0.977804	2.69786		1.0278	13.9011	5.34377		MIP-3α	0.79	0.48	0.93	0.64	0.85	6.52	6.35	11.27	19.35	7.55	2.84
																						33.3333	89.4737		31.25	62.5		1.07093	3.9895		0.963913	3.21998				4.96397		M-CSF	91.51	30.96	93.04	69.3	72.04	509.95	356.19	557.63	681.7	539.87	88.84
																						17.6471	84.2105		21.4286	76.1905		0.964739	3.93364		0.987535	3.16963				4.19151		LIF	121.86	20.62	189.85	98.63	137.76	360.33	343.7	644.52	600.16	637.85	127.18
																						40	85.7143		31.8182	80		0.96433	4.05722		1.04855	3.45256				3.66661		IL-11	18.99	13.69	54.29	42.4	38.76	86.71	46.04	167	242.88	144.16	81.12
																							100		35.2941	61.9048												IL-5	0.48	0.32	0.59	0.5	0.5	2.8	2.27	2.1	1.32	1.17	0.7
																									16.6667													IL-6	144	35.66	15.28	6.35	14.39	125.4	71.07	132.4	113.58	98.67	151.4
																																						MIG	2.95	2.4	4.39	2.07	4.76	6.79	5.79	5.36	4.49	3.98	1.93
																																						6Ckine/Exodus 2	4.98	3.4	4.83	3.89	5.88	8.54	5.58	8.8	6.24	6.46	4.29
																																						IL-9	70.63	37.88	57.62	48.79	65.23	49.37	95.59	78.3	86.97	117.29	31.38
																																						IL-15	13.24	10.71	17.76	10.71	10.71	15.75	15.75	23.77	19.76	18.26	21.77
																																						IFNγ	5.98	5.5	5.69	4.83	4.06	7.34	7.72	6.75	5.64	9.62	6.17
[truncated: 4 more columns]

## Sheet: Fig7
Fig7a					Fig7b					Fig7d						Fig7e					Fig7f					Fig7g					Fig7h
Masson´s(Perl´s)					kidney weight(Perl´s)					R2* cortex			R2* medulla			Masson´s(Perl´s)					Masson´s(R2*)					kidney weight(R2*)					MRI iron - cortex
treatment	Perls	Masson´s			treatment	Perls	kidney weight			CONTROL	FA		CONTROL	FA		treatment	R2*	Perl´s			treatment	R2*	Masson´s			treatment	R2*	kidney weight			IFTA (0-1)	IFTA (2-3)
		CONTROL	FA				CONTROL	FA		0.054948	0.065434		0.048197	0.045529				CONTROL	FA				CONTROL	FA				CONTROL	FA		9.55	15.7
FA	0.067921		10.3877		FA	0.067921		7.77202		0.064858	0.06609		0.062808	0.067295		FA	0.065434		0.067921		FA	0.065434		10.3877		FA	0.065434		7.77202		8.69	10.63
FA	0.001862		5.24533		FA	0.001862		10.1117		0.067891	0.068641		0.064963	0.06268		FA	0.06609		0.001862		FA	0.06609		5.24533		FA	0.06609		10.1117		10	17.93
FA	0.003034		8.42867		FA	0.003034		8.77193		0.055976	0.092428		0.047433	0.058686		FA	0.068641		0.003034		FA	0.068641		8.42867		FA	0.068641		8.77193		8.89	12.98
CONTROL	0.001697	4.189			CONTROL	0.001697	11.0393			0.054935	0.064569		0.058883	0.057376		CONTROL	0.054948	0.001697			CONTROL	0.054948	4.189			CONTROL	0.054948	11.0393			10.99	13.94
CONTROL	0.001636	6.043			CONTROL	0.001636	9.4959			0.067379	0.07864		0.039117	0.069589		CONTROL	0.064858	0.001636			CONTROL	0.064858	6.043			CONTROL	0.064858	9.4959			12.79	10.37
FA	0.08118		19.365		FA	0.08118		6.41466		0.063502	0.061151		0.076788	0.058923		FA	0.092428		0.08118		FA	0.092428		19.365		FA	0.092428		6.41466		12.15
FA	0.001982		2.50267		FA	0.001982		9.70193		0.05661	0.058835		0.05342	0.055689		FA	0.064569		0.001982		FA	0.064569		2.50267		FA	0.064569		9.70193
FA	0.005102		15.369		FA	0.005102		7.94473		0.05962	0.064284		0.045217	0.056695		FA	0.07864		0.005102		FA	0.07864		15.369		FA	0.07864		7.94473
CONTROL	0.007828	6.16233			CONTROL	0.007828	9.34795			0.069332	0.063218		0.05586	0.075186		CONTROL	0.067891	0.007828			CONTROL	0.067891	6.16233			CONTROL	0.067891	9.34795
CONTROL	0.005105	5.62633			CONTROL	0.005105	11.0227			0.066051	0.061465		0.063875	0.042103		CONTROL		0.005105			CONTROL		5.62633			CONTROL		11.0227
FA	0.064228		9.92033		FA	0.064228		9.61428		0.060045	0.078785		0.060858	0.04382		FA	0.061151		0.064228		FA	0.061151		9.92033		FA	0.061151		9.61428
FA	0.004071		4.09733		FA	0.004071		10.2881		0.069353	0.074676		0.050961	0.046981		FA	0.058835		0.004071		FA	0.058835		4.09733		FA	0.058835		10.2881
FA	0.009142		9.59933		FA	0.009142		10.4094		0.058025	0.118096		0.088367	0.045881		FA	0.064284		0.009142		FA	0.064284		9.59933		FA	0.064284		10.4094
CONTROL	0.002484	3.497			CONTROL	0.002484	11.8614			0.051431	0.060643		0.055177	0.04447		CONTROL	0.055976	0.002484			CONTROL	0.055976	3.497			CONTROL	0.055976	11.8614
CONTROL	0.003604	7.743			CONTROL	0.003604	11.2544			0.054139	0.073681		0.051009	0.053255		CONTROL	0.054935	0.003604			CONTROL	0.054935	7.743			CONTROL	0.054935	11.2544
FA	0.076141		15.179		FA	0.076141		8.93471			0.066623		0.058798	0.04378		FA	0.063218		0.076141		FA	0.063218		15.179		FA	0.063218		8.93471
FA	0.007668		4.81233		FA	0.007668		10.6371			0.088495			0.056139		FA	0.061465		0.007668		FA	0.061465		4.81233		FA	0.061465		10.6371
FA	0.007989		11.361		FA	0.007989		8.981			0.071587			0.066851		FA	0.078785		0.007989		FA	0.078785		11.361		FA	0.078785		8.981
CONTROL	0.001468	6.753			CONTROL	0.001468	10.7905				0.063601			0.049836		CONTROL	0.067379	0.001468			CONTROL	0.067379	6.753			CONTROL	0.067379	10.7905
CONTROL	6.24e-05	7.00033			CONTROL	6.24e-05	11.5909				0.094953			0.053804		CONTROL	0.063502	6.24e-05			CONTROL	0.063502	7.00033			CONTROL	0.063502	11.5909
CONTROL	0.014363	4.58133			CONTROL	0.014363	9.20245				0.072799			0.05001		CONTROL	0.05661	0.014363			CONTROL	0.05661	4.58133			CONTROL	0.05661	9.20245
CONTROL	0.006484	5.80433			CONTROL	0.006484	11.8824				0.071342			0.056938		CONTROL	0.061806	0.006484			CONTROL	0.061806	5.80433			CONTROL	0.061806	11.8824
CONTROL	0.005661	4.46367			CONTROL	0.005661	10				0.079775			0.052353		CONTROL		0.005661			CONTROL		4.46367			CONTROL		10
CONTROL	0.013376	7.17			CONTROL	0.013376	11.497				0.083499			0.052631		CONTROL	0.069332	0.013376			CONTROL	0.069332	7.17			CONTROL	0.069332	11.497
CONTROL	0.013637	5.86			CONTROL	0.013637	9.87879				0.080132			0.051473		CONTROL	0.066051	0.013637			CONTROL	0.066051	5.86			CONTROL	0.066051	9.87879
FA	0.134337		18.6507		FA	0.134337		8.8024								FA	0.074676		0.134337		FA	0.074676		18.6507		FA	0.074676		8.8024
FA	0.453527		23.3747		FA	0.453527		5.24691								FA	0.118096		0.453527		FA	0.118096		23.3747		FA	0.118096		5.24691
FA	0.109548		12.2857		FA	0.109548		8.06061								FA	0.060643		0.109548		FA	0.060643		12.2857		FA	0.060643		8.06061
FA	0.052091		16.8383		FA	0.052091		7.81065								FA	0.073681		0.052091		FA	0.073681		16.8383		FA	0.073681		7.81065
FA	0.194565		19.8847		FA	0.194565		7.70588								FA	0.066623		0.194565		FA	0.066623		19.8847		FA	0.066623		7.70588
FA	0.129353		15.2187		FA	0.129353		5.86826								FA	0.088495		0.129353		FA	0.088495		15.2187		FA	0.088495		5.86826
FA	0.153807		12.5713		FA	0.153807		8.22485								FA	0.071587		0.153807		FA	0.071587		12.5713		FA	0.071587		8.22485
CONTROL	0.013661	6.68433			CONTROL	0.013661	10.0613									CONTROL	0.060045	0.013661			CONTROL	0.060045	6.68433			CONTROL	0.060045	10.0613
CONTROL	0.006783	5.795			CONTROL	0.006783	12.4118									CONTROL	0.069353	0.006783			CONTROL	0.069353	5.795			CONTROL	0.069353	12.4118
CONTROL	0.013172	9.47833			CONTROL	0.013172	9.76048									CONTROL	0.058025	0.013172			CONTROL	0.058025	9.47833			CONTROL	0.058025	9.76048
CONTROL	0.004829	5.50067			CONTROL	0.004829	12.2156									CONTROL	0.051431	0.004829			CONTROL	0.051431	5.50067			CONTROL	0.051431	12.2156
CONTROL	0.008149	6.58933			CONTROL	0.008149	11.8788									CONTROL	0.054139	0.008149			CONTROL	0.054139	6.58933			CONTROL	0.054139	11.8788
FA	0.54115		34.9937		FA	0.54115		4.93827								FA	0.063601				FA	0.063601		11.5963		FA	0.063601		8.08383
FA	0.029308		17.2893		FA	0.029308		7.45455								FA	0.094953		0.54115		FA	0.094953		34.9937		FA	0.094953		4.93827
FA	0.063548		18.5827		FA	0.063548		7.69231								FA	0.072799		0.029308		FA	0.072799		17.2893		FA	0.072799		7.45455
FA	0.088062		12.2267		FA	0.088062		7.94118								FA	0.071342		0.063548		FA	0.071342		18.5827		FA	0.071342		7.69231
FA	0.14813		17.2283		FA	0.14813		6.70659								FA	0.079775		0.088062		FA	0.079775		12.2267		FA	0.079775		7.94118
FA	0.068602		11.4763		FA	0.068602		6.98225								FA	0.083499		0.14813		FA	0.083499		17.2283		FA	0.083499		6.70659
																FA	0.080132		0.068602		FA	0.080132		11.4763		FA	0.080132		6.98225
