# Supplementary material for: Iron accumulation drives fibrosis, senescence and the senescence-associated secretory phenotype
Source: Nat Metab. 2023 Dec 14;5(12):2111–30. doi: 10.1038/s42255-023-00928-2 (PMC10730403; doi:10.1038/s42255-023-00928-2)
Supplement: Supplementary file 7 — All numerical data that appear in the Extended Data section of the manuscript as graphs. Each tab contains the numerical data of the highlighted figure panel. [file 42255_2023_928_MOESM7_ESM.xlsx]

## Sheet: ED_Fig1
ED_Fig1d						ED_Fig1e						ED_Fig1f						ED_Fig1g						ED_Fig1h			ED_Fig1i
EPPB			ETB			EPPB			ETB			FTH1			FTL			FTH1			FTL			IL6			IL6
control	FA		control	FA		control	UUO		control	UUO		CONTROL	BLEOMYCIN		CONTROL	BLEOMYCIN		CONTROL	FA		CONTROL	FA		Control	Bleomycin		CONTROL	FA
0.439	6.18		0	4.16		1.22	9.8067		0.0048	0.0754		1	2.062		1	3.195		0.727	1.455		0.861	1.148		1	3.999		2.729	8.532
0.89	2.06		0	0.35		1.02	17.2857		0	0.054		0.9745	3.894		1.072	3.807		0.979	2.951		0.991	2.259		0.7017	5.847		0.016	6.207
0.26	2.46		0	0.088		0.63	2.816		0	0.17		1.026	1.04		0.9277	1.403		1.235	2.323		1.067	2.09		1.298	15.68		1.23	12.609
0.86	2.9		0	0.087		1.3	4.085		0.027	0.2285		0.709044	1.566		0.81959	1.602		1.059	1.405		1.081	1.034		0.478934	9.981		0.025	9.902
0.82	1.89		0	0.1408								0.994765	1.849		1.102	1.693		0.458	1.756		0.569	1.472		1.09696	39.97		2.102	17.302
0.69	1.48		0	0.041								1.0021	1.10874		0.933347	1.15086		0.48	1.693		0.649	1.916		1.04465	9.53582		1.614	11.073
0.85	1.93		0	0.201								1.03984	1.4355		0.915688	1.33378		1.074	2.567		1.306	1.703		1.10643	12.0521		0.088	0.447
0.58	1.49		0.03	0.0685								1.26133	1.34625		1.23958	1.67078		1.987	0.931		1.477	0.873		0.536528	1.64674		0.196	47.786
0.63	1.8		0	0.19								0.992921	1.36683		0.989797	1.66955								1.73649	1.50247
1.62	1.91		0.01	0.16
	4.14			2.59
	2.41			3.17
	1.84			0.048
	1.057			0.21
	2.13			0.24
	2.9			0.635

## Sheet: ED_Fig2
ED_Fig2a			ED_Fig2b			ED_Fig2c				ED_Fig2d				ED_Fig2e													ED_Fig2f									ED_Fig2g					ED_Fig2j
macrophages			neutrophils			PECAM1				VEGFA					PBS				Iron								Col1a1			Col1a2			FN			Fibrosis					EPPB			F4/80			p21
PBS	Iron		PBS	Iron		PBS	Day2	Day14		PBS	Day2	Day14			individiual animals												PBS	IRON		PBS	IRON		PBS	IRON		Control	Day6	Day14	Day28		PBS	IRON		PBS	IRON		PBS	IRON
3.57	22		1.42	5.9		1.089	0.396164	0.802986		1.096	0.367	0.609		MMP-8	3778.57	3030.87	5614.55	7257.66	17428.6	17444.2	26683	20847.7	27218.6	9744.49	11188.5		1.218	2.234		1.171	2.161		1.204	2.717		0	13.7067	1.28427	1.76618		0.116312	10.1831		2.17629	4.11804		1.04215	18.0901
3.11	23.4		0.67	16.4		0.985102	0.324918	0.649616		0.906	0.262	0.557		proMMP-9	13062.7	11633.4	24623.7	34428.1	62466.3	84766.6	103493	77801.4	111222	38845.4	27179		0.997	2.754		1.041	2.421		0.819	2.983		0	12.0025	6.13402	6.83346		0.240809	9.70827		0.205039	3.30398		1.02691	12.8383
3.42	20.8		0.71	17.8		0.835059	0.342522	1.072		0.693	0.26	0.793		MMP-3	981.49	1017.46	1188.6	1604.79	1929.13	1889.65	2595.87	2773.44	2651.1	2005.1	2552.98		0.862	1.411		0.781	1.246		1.002	1.518		0	5.62617	0.989749	5.15873		0.233403	7.48633		1.09742	5.04271		1.13567	12.2846
5.1	11.2		1.74	6.85		0.892004	0.382071	0.744		1.117	0.22	0.59															0.832	2.423		0.88	2.429		0.838	2.98		0	15.1086	4.24137	1.14544
						1.19883	0.279075	0.598		1.187	0.194	0.505															1.091	1.689		1.127	1.363		1.137	2.958		0		3.89586
						0.937	0.293	0.983		1.12	0.198	0.928															1.147	3.468		1.141	2.672		0.865	4.101				15.4173
						0.843	0.25	0.551		0.899	0.223	0.495															1.162	1.852		1.117	1.826		1.115	3.397				23.0894
						1.22	0.481	0.74		0.981	0.323	0.886															0.692	3.046		0.742	3.213		1.02	4.829				0.884029
																												1.616			1.346			3.185
[truncated: 4 more columns]

## Sheet: ED_Fig3
ED_Fig3b			ED_Fig3c			ED_Fig3f							ED_Fig3g							ED_Fig3j
Masson´s			gH2AX				Days post-folic acid							Days post-folic acid						EPPB
CRE-	CRE+		CRE-	CRE+			0	1	3	6	24			0	1	3	6	24		PBS	FA	FA + DP(d-1)	FA + DP(d14)
15.592	38.105		0.415	1.4975			haptoglobin							hemopexin						0.439	6.18	1.09	2.32
28.546	40.2173		0.23	0.59		Individual animals	0.75507	4.29128	2.56527	0.967341	0.743395		Individual animals	0.858531	6.8335	3.95336	2.03382	1.85795		0.89	2.06	0.67	2.44
35.558	40.153		0.31	0.6			0.735838	3.37343	1.54774	1.14822	0.630394			0.615658	3.99928	3.33552	2.77275	1.23084		0.26	2.46	0.19	2.24
20.1315			0.81				1.78184	4.39618	2.73694	9.94396	0.646249			1.75695	5.44836	5.36115	2.67446	0.9639		0.86	2.9	0.07	2.18
							1.04401	4.73534	3.08528	0.937487	0.57874			1.02235	6.89529	5.67671	1.95752	1.09024		0.82	1.89	0.35	2.33
							0.863919	4.76211	2.72959	3.79944	1.0164			0.959109	6.05509	4.90547	4.5735	2.15164		0.69	1.48	0.03	1.86
							0.819328				0.527619			0.787403				1.78643		0.85	1.93	0.15	3.56
																				0.58	1.49	0.09	2.87
																				0.63	1.8	0.78	1.18
																				1.62	1.91	0.04	0.84
																					4.14	1.27	0.11
																					2.41	0.02	0.041
																					1.84		1.65
																					1.057		1.31
																					2.13		3.14
																					2.9		1.84
																							0.14
																							0.39
																							2.13
																							1.67

## Sheet: ED_Fig4
ED_Fig4a
normoxia		hypoxia
control	iron	control	iron
1.724	25.423	1.011	6.721
1.156	19.626	1.037	4.169
3.356	17.844	0.851	4.781
2.402	25.007	3.181	4.491
4.766	12.165	3.568	5.779
0.396	7.588	0.586	7.351

## Sheet: ED_Fig5
ED_Fig5a					ED_Fig5b					ED_Fig5c														ED_Fig5f				ED_Fig5g				ED_Fig5h			ED_Fig5i						ED_Fig5j
FTH1-palbo					FTH1-bleo					ZIP14														ROS				ROS				viability			SAbGAL						BRDU				SAbGAL
Day0	Day3	Day6	Day11		Day0	Day3	Day6	Day11		Control	bleomycin				doxorubicin				palbociclib					CONTROL	DOXO	DOXO+DP		CONTROL	PALBO	PALBO+DP		vehicle	deferiprone		Proliferating	DMSO doxo	DP doxo	DMSO palbo	DP palbo		Proliferating	senescent - vehicle	senescent - deferiprone		Proliferating	senescent - vehicle	senescent - deferiprone
1.09871	7.98073	9.65665	15.9561		0.611329	1.52806	2.07734	2.62394		Day0	Day3	Day6	Day11	Day21	Day3	Day6	Day11	Day21	Day3	Day6	Day11	Day21		0.96447	21.3192	9.33794		0.96447	31.2243	10.894		95.1	94.5		8.47824	89.0046	90.0729	90.5574	92.7209		28.5254	0.584795	2.15054		8.47824	98.7179	83.9875
0.901288	8.72042	9.03994	16.6338		1.38867	1.62653	2.1955	2.41285		1.14209	0.330507	0.07656	0.106545	0.157737	0.496603	0.070868	0.100925	0.144811	0.491373	0.147847	0.165155	0.081429		1.00773	22.5354	6.94025		1.00773	33.2147	10.8983		92.3	91.1		19.6396	51.1103	57.3761	94.2581	85.2228		21.6092	4.16667	0		19.6396	98.4925	100
										0.857915	0.06091	0.044019	0.013654	0.042351	0.089161	0.050591	0.097715	0.027161	0.171871					1.0278	20.0504	7.32294		1.0278	34.785	12.095		90.2	87.2		2.72965	99.0961	95.7209	75.9366	94.7917		32.3148	0	3.33333		2.72965	99.4872	99.2063
																										8.87441				11.7379
																										8.0791				13.1768
																										7.75318				13.3997

## Sheet: ED_Fig6
ED_Fig6i															ED_Fig6j
CDKN1A-IAS															SenMayo-IAS
CTRL-lung	IPF-lung	CTRL-ATII	IPF-ATII	CTRL-Basal	IPF-Basal	CTRL-ATI	IPF-ATI	CTRL-Goblet	IPF-Goblet	CTRL-Mucous	IPF-Mucous	CTRL-Ciliated	IPF-Ciliated		CTRL-lung	IPF-lung	CTRL-Goblet	IPF-Goblet	CTRL-C.Aero	IPF-C.Aero	CTRL-ATI	IPF-ATI	CTRL-Basal	IPF-Basal	CTRL-Mucous	IPF-Mucous	CTRL-ATII	IPF-ATII	CTRL-Club	IPF-Club	CTRL-CD14Mono	IPF-CD14Mono	CTRL-MP	IPF-MP	CTRL-Pericyte	IPF-Pericyte	CTRL-Capillary	IPF-Capillary	CTRL-Fibro	IPF-Fibro
0.000797448	0.013	0.000877193	0.0454545	0	0.25	0	0.2	0	0.75	0	0.0833333	0	0.05		0.00956938	0.062	0.0263158	0.75	0.5	0.166667	0	0.7	0	0.416667	0	0.0833333	0.0149123	0.204545	0.0645161	0.0526316	0	0	0.000861326	0.0117647	0.05	0.666667	0	0.333333	0	0
0.00283447	0.00652985	0.00297324	0	0	0.0377358	0	0	0	0.521739	0	0	0	0.028169		0.0130385	0.0354478	0	0.652174	0	0.181818	0	0	0	0.122642	0	0	0.012884	0.0909091	0	0.0609756	0	0	0	0	0.0384615	0.5	0	0.516129	0	0
0.000412882	0.00938967	0	0.0462963	0	0.294118	0	0	0.352941	0.826087	0.7	0.222222	0	0.030303		0.0123865	0.171948	0.411765	0.73913	0	0.25	0	0	0	0.588235	0.7	0.333333	0.0198598	0.796296	0.0365854	0.387097	0	0	0.000794913	0.170918	0	0.488372	0	0.0705882	0	0
0.000425351	0.00243112	0.000665336	0.00684931	0	0	0	0.0588235	0	0.714286	0	0	0	0		0.0782646	0.00526742	0	0.828571	0.0833333	0.666667	0	0.176471	0	0	0	0	0.10978	0.0136986	0.0769231	0	0	0	0	0	1	0.142857	0.0408163	0	0	0
0	0.0423601	0	0.0392157	0	0.323529	0	0	1	0.857143	0.0833333	0.410526	0	0.09375		0	0.086233	1	1	0	0.625	0	0	0	0.313725	0.0833333	0.521053	0	0.0588235	0	0.106061	0	0.0769231	0	0.0320256	0	1	0	0.428571	0	0.144068
0.0159301	0.0230347	0.00252525	0.108844	0	0.330882	0.268519	1		0.448276	0.0144928	0.222973	0	0.133005		0.024666	0.101767		0.758621	0.5	0.144	0.277778	1	0	0.316176	0	0.385135	0.010101	0.122449	0	0.133333	0	0.0776699	0.00981767	0.101687	0	0	0.0208333	0.111111	0	0.190826
0.171221	0.0534231	0.270809	0.0930233	0	0.328612	0.0454545	0			0	0.2	0.463158	0.114973		0.0575581	0.146128			0	0.285714	0.0454545	0.5	0	0.339943	0.285714	0.357895	0.0720985	0.104651	0.0514139	0.0958904	0	0.241667	0.0156047	0.133391	0	1	0	0.25	0.047619	0.177122
0	0.759956	0	0.333333	0	0.785714	0	0.5			0	0.5	0	0.306122		0.000324675	0.813053			0.2	0.2	0	0.5	0	0.857143	0	0.5	0	0.333333	0	0.5	0	0.890909	0	0.8	1	1	0	0.0704225	0	0.970223
0	0.00720367	0	0.125	0	0.136364	0	0.166667			0.25	0.208333	0	0		0	0.0537001			0	0	0	0.166667	0	0.0909091	0.25	0.125	0	0.25	0.0697674	0.125	0	0.0196078	0	0.0651106		1	0.2	0	0.00306749	0
0.0289296	0.113636	0.00847458	0.111111	0.5	0.354839	0	0			0	0.0526316	0.111842	0.0327869		0.041305	0.228693			0	0	0	0	0.5	0.483871	0	0.105263	0.00847458	0.166667	0.0909091	0.202703	0.109177	0.6	0.0397586	0.29588		0.466667	0.179104	0	0	0.5
0	0.451049	0	0.181818	0	0.833333	0	0			0.333333	0.241379	0	0.0350877		0.00201613	0.574825			0		0	0.125	0	0.916667	0.333333	0.413793	0	0.363636	0.1	0.346939	0	0.6	0	0.900524		1	0	0	0.0869565	0.6
0.0014111	0.326531	0.0107527	0.241379	0.5	0.535714	0				0	0.292683	0	0.236842		0.00799624	0.44898			0		0		0.25	0.678571	0	0.512195	0	0.344828	0.125	0.4875	0	0.345133	0	0.716475		1	0		0.190476	0.705882
0.000815661	0.105372	0.0263158	0.115385	0	0.8125	0				0	0.666667	0.128205	0.198113		0.00734095	0.237603					0		0	0.8125	0	0.666667	0.0263158	0.153846	0	0.0434783	0.0106383	0.1	0	0.4		1	0		0.097561	0.291667
0.00468933	0.054907	0.711538	0.0939177	0.5	0.251773	0				0	0.153285	0.272727	0.0188953		0.0381008	0.11774					0		0	0.195035	0	0.171533	0.705128	0.147585	0.178571	0.179412	0.0740741	0.323529	0.0364963	0.0758392			0		1	0.481651
0.0575354	0.0677478	0	0.307692	0.5	0.310219	0				0.0441176	0.188235	0.0740741	0.0368574		0.0708459	0.102799					0		0	0.135036	0.0147059	0.2	0	0.346154	0.185185	0.0871212	0.00512821	0.025641	0.0107034	0.0421053			0		0.380952	0.5
0.00238379	0.0880145	0	0.479339	0	0.333333	0				0.0689655	0.265918	0.166667	0.0202353		0.0262217	0.130727					0.037037		0	0.0833333	0.0689655	0.217228	0.0965517	0.479339	0.2	0.143312	0	0.307692	0.0147059	0.206089			0		0	0.25
0.0696517	0.0614407	0	0.105263	0	0.4	0				0	0	0.0666667	0.155556		0.127363	0.180085					0		0	0.4	0	0.111111	0.132411	0.105263	0	0.0909091	0.0235294	0	0.52381	0.185185					0.1	1
0.138525	0.130503	0.142857	0.0765306		0.914894	0				0.0833333	0.0731707	0.133333	0.0155039		0.191803	0.149371					0			0.914894	0.0833333	0.109756	0.357143	0.0816327	0.0547945	0.241379	0.0833333	0	0.514286	0.0188679					0.0243902	1
0.163449	0.0579019	0	0.03125		0.144509	0				0	0.0931677	0	0.022508		0.22973	0.132834					0			0.231214	0	0.15528	0	0.03125	0	0.155556	0.140909	0.166667	0.411429	0.127219					0.166667
0.00200803		0.0862069				0				0.333333		0.00421941			0.00200803						0				0.333333		0.114943		0		0		0						0.0588235
0.0242678		0.178694				0						0.00472813			0.0334728						0						0.195876		0		0		0.00287356						0.5
0.051341		0.00169779				0						0.00900901			0.08659						0						0.00169779		0		0		0						0
0.002		0										0			0.0188571												0				0		0.00729927
0.153934		0										0			0.15508												0				0.0652174		0.18905
0.0280112		0										0.00684931			0.159664												0				0.111111		0.2
0.0133333															0.0177778																0		0.00413223
